# Supplementary material for: Identification of mitochondria-related key genes in type 2 diabetes mellitus and elucidation of the Zhimu-Huangbai herb Pair’s mechanism: an integrated approach of bioinformatics, machine learning, and experimental validation
Source: Front Cell Dev Biol. 2026 Mar 13;14:1763178. doi: 10.3389/fcell.2026.1763178 (PMC13021634; doi:10.3389/fcell.2026.1763178)
Supplement: Supplementary file 1 [file DataSheet3.zip]

Archive with 99 entries (76 files):
- 1/
- 1/BCAT2/
- 1/BCAT2/BCAT2 1s.Tif
- 1/BCAT2/BCAT2 3s.Tif
- 1/BCAT2/marker.Tif
- 1/Caspase-8/
- 1/Caspase-8/Caspase-8 1S.Tif
- 1/Caspase-8/Caspase-8 3S.Tif
- 1/Caspase-8/marker.Tif
- 1/EPHX2/
- 1/EPHX2/EPHX2 1s.Tif
- 1/EPHX2/EPHX2 3s.Tif
- 1/EPHX2/marker.Tif
- 1/UCP2/
- 1/UCP2/marker.Tif
- 1/UCP2/UCP2 1s.Tif
- 1/UCP2/UCP2 3s.Tif
- 2/
- 2/BCAT2/
- 2/BCAT2/BCAT2 1s.Tif
- 2/BCAT2/BCAT2 3s.Tif
- 2/BCAT2/marker.Tif
- 2/Caspase-8/
- 2/Caspase-8/Caspase-8 1s.Tif
- 2/Caspase-8/Caspase-8 3s.Tif
- 2/Caspase-8/marker.Tif
- 2/EPHX2/
- 2/EPHX2/EPHX2 1s.Tif
- 2/EPHX2/EPHX2 3s.Tif
- 2/EPHX2/marker.Tif
- 2/UCP2/
- 2/UCP2/marker.Tif
- 2/UCP2/UCP2 1s.Tif
- 2/UCP2/UCP2 3s.Tif
- 3/
- 3/BCAT2/
- 3/BCAT2/marker.Tif
- 3/BCAT2/merged 1s.Tif
- 3/BCAT2/merged 3s.Tif
- 3/BCAT2/UCP2 1s.Tif
- 3/BCAT2/UCP2 3s.Tif
- 3/Caspase-8/
- 3/Caspase-8/Caspase-8 1s.Tif
- 3/Caspase-8/Caspase-8 3s.Tif
- 3/Caspase-8/marker.Tif
- 3/Caspase-8/merged 1s.Tif
- 3/Caspase-8/merged 3s.Tif
- 3/EPHX2/
- 3/EPHX2/EPHX2 1s.Tif
- 3/EPHX2/EPHX2 3s.Tif
- 3/EPHX2/marker.Tif
- 3/EPHX2/merged 1s.Tif
- 3/EPHX2/merged 3s.Tif
- 3/UCP2/
- 3/UCP2/marker.Tif
- 3/UCP2/merged 1s.Tif
- 3/UCP2/merged 3s.Tif
- 3/UCP2/UCP2 1s.Tif
- 3/UCP2/UCP2 3s.Tif
- WB1/
- WB1/1/
- WB1/1/1-GAPDH/
- WB1/1/1-GAPDH/0.Tif
- WB1/1/1-GAPDH/1.Tif
- WB1/1/1-GAPDH/2.Tif
- WB1/1/1-GAPDH/3.Tif
- WB1/1/1-GAPDH/4.Tif
- WB1/1/1-GAPDH/5.Tif
- WB1/1/2/
- WB1/1/2/AMPK (1).tif
- WB1/1/2/AMPK (2).tif
- WB1/1/2/AMPK (3).tif
- WB1/1/2/p-AMPK (1).tif
- WB1/1/2/p-AMPK (2).tif
- WB1/1/2/p-AMPK (3).tif
- WB1/1/AMPK/
- WB1/1/AMPK/0.Tif
- WB1/1/AMPK/1.Tif
- WB1/1/AMPK/2.Tif
- WB1/1/AMPK/3.Tif
- WB1/1/AMPK/4.Tif
- WB1/1/AMPK/5.Tif
- WB1/1/p-ampk/
- WB1/1/p-ampk/0.Tif
- WB1/1/p-ampk/1.Tif
- WB1/1/p-ampk/2.Tif
- WB1/1/p-ampk/3.Tif
- WB1/1/p-ampk/4.Tif
- WB1/1/p-ampk/5.Tif
- WB1/Results.csv
- WB1/项目1.prism
- 药对保护/
- 药对保护/YDec50.prism
- 药对保护/YD保护.xlsx
- 药对保护/药对保护.prism
- 药对毒性/
- 药对毒性/药对毒性.prism
- 药对毒性/药对毒性.xlsx
- 药对毒性/药对毒性c.tif
