# Supplementary material for: Identification of mitochondria-related key genes in type 2 diabetes mellitus and elucidation of the Zhimu-Huangbai herb Pair’s mechanism: an integrated approach of bioinformatics, machine learning, and experimental validation
Source: Front Cell Dev Biol. 2026 Mar 13;14:1763178. doi: 10.3389/fcell.2026.1763178 (PMC13021634; doi:10.3389/fcell.2026.1763178)
Supplement: Supplementary file 1 [file DataSheet3.zip › WB1/Results.csv]

		Area	Mean	Min	Max	IntDen	RawIntDen
p-AMPK	1	3936	143.111	3	249	563286	563286		1.35405096	1
	2	2648	47.084	1	157	124678	124678		0.438410756	0.323777147
	3	3716	125.89	4	251	467809	467809		1.129615505	0.834248886
	4	5304	49.909	0	252	275323	275323		0.485411115	0.35848807
	5	5679	60.151	0	252	364311	364311		0.584677145	0.431798479
	6	6124	57.594	0	252	364952	364952		0.554134796	0.409242201
AMPK	1	0.057	105.691	3	255	6.003	540290
	2	0.057	107.397	4	255	6.1	549014
	3	0.047	111.445	4	255	5.265	473863
	4	0.047	102.818	3	255	4.858	437182
	5	0.059	102.879	3	255	6.049	544434
	6	0.049	103.935	2	255	5.049	454404
p-AMPK	1	0.023	116.255	7	255	2.715	244369		1.060343491	1
	2	0.023	52.897	6	171	1.235	111189		0.486275051	0.458601439
	3	0.02	108.282	6	255	2.18	196207		1.050557383	0.990770813
	4	0.02	67.277	5	206	1.435	129154		0.640556418	0.604102749
	5	0.02	76.534	3	235	1.662	149551		0.720103122	0.679122499
	6	0.02	72.119	4	225	1.553	139740		0.657132704	0.619735689
AMPK	1	0.023	109.639	10	253	2.5	224979
	2	0.024	108.78	5	252	2.558	230178
	3	0.029	103.071	5	255	2.968	267159
	4	0.029	105.029	4	255	3.025	272235
	5	0.026	106.282	5	255	2.796	251675
	6	0.024	109.748	5	254	2.59	233104
p-AMPK	1		123.131						1.144723142	1
	2		53.125						0.499154374	0.43604812
	3		127.62						1.212691354	1.05937524
	4		58.769						0.568558023	0.49667732
	5		69.231						0.635379956	0.555051202
	6		64.385						0.600337535	0.524439066
AMPK	1		107.564
	2		106.43
	3		105.237
	4		103.365
	5		108.96
	6		107.248
