# Supplementary material for: Identification of mitochondria-related key genes in type 2 diabetes mellitus and elucidation of the Zhimu-Huangbai herb Pair’s mechanism: an integrated approach of bioinformatics, machine learning, and experimental validation
Source: Front Cell Dev Biol. 2026 Mar 13;14:1763178. doi: 10.3389/fcell.2026.1763178 (PMC13021634; doi:10.3389/fcell.2026.1763178)
Supplement: Supplementary file 1 [file DataSheet3.zip › 药对保护/YD保护.xlsx]

## Sheet: Sheet1
0.046	0.044	0.044	0.045	0.046	0.045	0.045	0.046	0.046	0.047	0.043	0.045
0.045	0.116	0.537	0.421	0.494	0.441	0.441	0.495	0.489	0.514	0.323	0.044
0.046	0.114	0.561	0.437	0.473	0.417	0.433	0.489	0.504	0.497	0.329	0.045
0.044	0.116	0.549	0.436	0.509	0.435	0.464	0.458	0.463	0.474	0.317	0.045
0.045	0.115	0.581	0.527	0.324	0.311	0.329	0.391	0.39	0.36	0.329	0.045
0.045	0.115	0.671	0.674	0.385	0.342	0.328	0.317	0.3	0.379	0.343	0.046
0.044	0.113	0.588	0.589	0.364	0.348	0.347	0.313	0.304	0.351	0.362	0.044
0.046	0.043	0.043	0.044	0.045	0.044	0.045	0.045	0.044	0.044	0.045	0.05
				met	12.5	25	50	100	200
0.046	0.116	0.357	0.241	0.314	0.261	0.261	0.315	0.309	0.334	0.045
0.045	0.114	0.381	0.257	0.293	0.237	0.253	0.309	0.324	0.317	0.044
0.046	0.116	0.369	0.256	0.329	0.255	0.284	0.278	0.283	0.294	0.045
0.044	0.115	0.401	0.347	0.144	0.131	0.149	0.211	0.21	0.18	0.045
0.045	0.115	0.491	0.494	0.205	0.162	0.148	0.137	0.12	0.199	0.045
0.045	0.113	0.408	0.409	0.184	0.168	0.167	0.133	0.124	0.171	0.046
0.044	0.043	0.043	0.044	0.045	0.044	0.045	0.045	0.044	0.044	0.045	0.044
0.046											0.05
	0.066	0.307	0.191	0.264	0.211	0.211	0.265	0.259	0.284		0.065	0.351	0.297	0.094	0.081	0.099	0.161	0.16	0.13	#REF!
	0.064	0.331	0.207	0.243	0.187	0.203	0.259	0.274	0.267		0.065	0.441	0.444	0.155	0.112	0.098	0.087	0.07	0.149	#REF!
	0.066	0.319	0.206	0.279	0.205	0.234	0.228	0.233	0.244		0.063	0.358	0.359	0.134	0.118	0.117	0.083	0.074	0.121	#REF!
	0.0653333
		0.241667	0.125667	0.198667	0.145667	0.145667	0.199667	0.193667	0.218667
		0.265667	0.141667	0.177667	0.121667	0.137667	0.193667	0.208667	0.201667
		0.253667	0.140667	0.213667	0.139667	0.168667	0.162667	0.167667	0.178667
		0.253667
		0.952694	0.495401	0.78318	0.574245	0.574245	0.787122	0.763469	0.862024
		1.04731	0.558476	0.700395	0.479633	0.542708	0.763469	0.822602	0.795007
		1	0.554534	0.842313	0.550592	0.664915	0.641262	0.660973	0.704337
														Con	95.2694	104.731	100
														Mod	49.5401	55.8476	55.4534
														12.5	57.4245	47.9633	55.0592
														25	57.4245	54.2708	66.4915
														50	78.7122	76.3469	64.1262
														100	76.3469	82.2602	66.0973
	Con	Mod	12.5	25	50	100	200							200	86.2024	79.5007	70.4337
	95.2694	49.5401	57.4245	57.4245	78.7122	76.3469	86.2024
	104.731	55.8476	47.9633	54.2708	76.3469	82.2602	79.5007
	100	55.4534	55.0592	66.4915	64.1262	66.0973	70.4337
	100	53.6137	8.2153	8.2153	54.1076	49.0085	70.255
			-12.1813	1.41643	49.0085	61.7564	55.8074
			3.11615	27.762	22.6629	26.9122	36.2606
			-0.283286	12.4646	41.9263	45.8924	54.1076
