# Supplementary material for: Identification of mitochondria-related key genes in type 2 diabetes mellitus and elucidation of the Zhimu-Huangbai herb Pair’s mechanism: an integrated approach of bioinformatics, machine learning, and experimental validation
Source: Front Cell Dev Biol. 2026 Mar 13;14:1763178. doi: 10.3389/fcell.2026.1763178 (PMC13021634; doi:10.3389/fcell.2026.1763178)
Supplement: Supplementary file 1 [file DataSheet3.zip › 药对毒性/药对毒性.xlsx]

## Sheet: 板 1 - Sheet1
软件版本	3.08.01
实验文件路径:
方案文件路径:
板编号	板 1
日期	2025-05-26
时间	21:59:38
检测仪类型:	Synergy H1
检测仪序列号:	1907256
检测类型	检测仪
程序详细信息
板类型	96 WELL PLATE
完成后弹出板
检测	吸收光 终点
	全板
	波长: 450
	检测速度: 正常, 延迟: 100 msec, 测量值/数据点: 8
结果
实际温度:	32.5
				0	12.5	25	50	100	200	400	800	1600
		1	2	3	4	5	6	7	8	9	10	11	12
	A	0.041	0.042	0.043	0.043	0.043	0.043	0.043	0.043	0.043	0.043	0.046	0.043	450
	B	0.043	0.115	0.396	0.398	0.384	0.361	0.298	0.25	0.251	0.175	0.169	0.044	450
	C	0.043	0.116	0.39	0.4	0.386	0.398	0.338	0.305	0.29	0.191	0.192	0.044	450
	D	0.043	0.117	0.393	0.382	0.396	0.383	0.295	0.273	0.287	0.167	0.175	0.045	450
	E	0.043	0.116	0.408	0.352	0.348	0.309	0.267	0.24	0.269	0.175	0.178	0.045	450
	F	0.043	0.043	0.044	0.044	0.043	0.044	0.044	0.044	0.044	0.044	0.044	0.043	450
	G	0.052	0.053	0.052	0.053	0.052	0.052	0.052	0.052	0.053	0.051	0.054	0.054	450
	H	0.053	0.053	0.054	0.052	0.052	0.051	0.052	0.053	0.052	0.053	0.052	0.055	450
			0.115	0.396	0.398	0.384	0.361	0.298	0.25	0.251	0.175	0.169
			0.116	0.39	0.4	0.386	0.398	0.338	0.305	0.29	0.191	0.192
			0.117	0.393	0.382	0.396	0.383	0.295	0.273	0.287	0.167	0.175
			0.065	0.346	0.348	0.334	0.311	0.248	0.2	0.201	0.125	0.119
			0.066	0.34	0.35	0.336	0.348	0.288	0.255	0.24	0.141	0.142
			0.067	0.343	0.332	0.346	0.333	0.245	0.223	0.237	0.117	0.125
			0.066
				0.28	0.282	0.268	0.245	0.182	0.134	0.135	0.059	0.053
				0.274	0.284	0.27	0.282	0.222	0.189	0.174	0.075	0.076
				0.277	0.266	0.28	0.267	0.179	0.157	0.171	0.051	0.059
				0.277
				1.01083	1.01805	0.967509	0.884477	0.65704	0.483755	0.487365	0.212996	0.191336
				0.98917	1.02527	0.974729	1.01805	0.801444	0.68231	0.628159	0.270758	0.274368
				1	0.960289	1.01083	0.963899	0.646209	0.566787	0.617329	0.184116	0.212996
		更改	0.115	0.396	0.398	0.384	0.368	0.364	0.371	0.337	0.283	0.246
			0.116	0.39	0.4	0.386	0.398	0.394	0.387	0.314	0.298	0.268
			0.117	0.393	0.382	0.396	0.383	0.397	0.363	0.336	0.276	0.239
			0.065	0.346	0.348	0.334	0.318	0.314	0.321	0.287	0.233	0.196
			0.066	0.34	0.35	0.336	0.348	0.344	0.337	0.264	0.248	0.218
			0.067	0.343	0.332	0.346	0.333	0.347	0.313	0.286	0.226	0.189
			0.066
				0.28	0.282	0.268	0.252	0.248	0.255	0.221	0.167	0.13
				0.274	0.284	0.27	0.282	0.278	0.271	0.198	0.182	0.152
				0.277	0.266	0.28	0.267	0.281	0.247	0.22	0.16	0.123
				0.277
				1.01083	1.01805	0.967509	0.909747	0.895307	0.920578	0.797834	0.602888	0.469314
				0.98917	1.02527	0.974729	1.01805	1.00361	0.978339	0.714801	0.65704	0.548736
				1	0.960289	1.01083	0.963899	1.01444	0.891697	0.794224	0.577617	0.444043
