# Supplementary material for: Identification of mitochondria-related key genes in type 2 diabetes mellitus and elucidation of the Zhimu-Huangbai herb Pair’s mechanism: an integrated approach of bioinformatics, machine learning, and experimental validation
Source: Front Cell Dev Biol. 2026 Mar 13;14:1763178. doi: 10.3389/fcell.2026.1763178 (PMC13021634; doi:10.3389/fcell.2026.1763178)
Supplement: Supplementary file 2 [file DataSheet1.zip]

Archive with 24 entries (21 files):
- 细胞额能量代谢/
- 细胞额能量代谢/ATP Production.tif
- 细胞额能量代谢/Basal Respiration.tif
- 细胞额能量代谢/Maximal Respiration.tif
- 细胞额能量代谢/Non-Mitochondrial Oxygen Consumption.tif
- 细胞额能量代谢/OCR Data.tif
- 细胞额能量代谢/Proton Leak.tif
- 细胞额能量代谢/有效成分1.asyr
- 细胞额能量代谢/未标题-1.ai
- 细胞额能量代谢/未标题-1.tif
- 细胞额能量代谢/药对.asyr
- 细胞额能量代谢/药对1.pzfx
- 细胞额能量代谢/药对1.xlsm
- 细胞额能量代谢/项目1.prism
- 药对保护/
- 药对保护/YDec50.prism
- 药对保护/YD保护.xlsx
- 药对保护/罗格列酮曲线.tif
- 药对保护/药对保护.prism
- 药对保护/药对保护.tif
- 药对毒性/
- 药对毒性/药对毒性.prism
- 药对毒性/药对毒性.xlsx
- 药对毒性/药对毒性c.tif
