# Supplementary material for: Identification of mitochondria-related key genes in type 2 diabetes mellitus and elucidation of the Zhimu-Huangbai herb Pair’s mechanism: an integrated approach of bioinformatics, machine learning, and experimental validation
Source: Front Cell Dev Biol. 2026 Mar 13;14:1763178. doi: 10.3389/fcell.2026.1763178 (PMC13021634; doi:10.3389/fcell.2026.1763178)
Supplement: Supplementary file 3 [file DataSheet2.zip]

Archive with 72 entries (57 files):
- 4/
- 4/ampk/
- 4/ampk/ampk 1s.Tif
- 4/ampk/ampk 3s.Tif
- 4/ampk/marker.Tif
- 4/ampk/merged 1s.Tif
- 4/ampk/merged 3s.Tif
- 4/p-ampk/
- 4/p-ampk/marker.Tif
- 4/p-ampk/merged 1s.Tif
- 4/p-ampk/merged 3s.Tif
- 4/p-ampk/p-ampk 1s.Tif
- 4/p-ampk/p-ampk 3s.Tif
- 4/pgc1a/
- 4/pgc1a/marker.tif
- 4/pgc1a/pgc1a 1s.tif
- 4/pgc1a/pgc1a 3s.tif
- 4/SIRT1/
- 4/SIRT1/marker.tif
- 4/SIRT1/SIRT1 1S.tif
- 4/SIRT1/SIRT1 3S.tif
- 5/
- 5/ampk/
- 5/ampk/ampk 1s.Tif
- 5/ampk/ampk 3s.Tif
- 5/ampk/marker.Tif
- 5/ampk/merged 1s.Tif
- 5/ampk/merged 3s.Tif
- 5/P-AMPK/
- 5/P-AMPK/marker.tif
- 5/P-AMPK/merged 1S.tif
- 5/P-AMPK/merged 3S.tif
- 5/P-AMPK/P-AMPK 1S.tif
- 5/P-AMPK/P-AMPK 3S.tif
- 5/PGC1A/
- 5/PGC1A/marker.Tif
- 5/PGC1A/merged 1s.Tif
- 5/PGC1A/merged 3s.Tif
- 5/PGC1A/PGC1A 1s.Tif
- 5/PGC1A/PGC1A 3s.Tif
- 5/SIRT1/
- 5/SIRT1/marker.Tif
- 5/SIRT1/mergerd 1s.Tif
- 5/SIRT1/mergerd 3s.Tif
- 5/SIRT1/SIRT1 1s.Tif
- 5/SIRT1/SIRT1 3s.Tif
- 6/
- 6/ampk/
- 6/ampk/ampk 1s.Tif
- 6/ampk/ampk 3s.Tif
- 6/ampk/marker.Tif
- 6/ampk/merged 2s.Tif
- 6/ampk/merged 3s.Tif
- 6/P-AMPK/
- 6/P-AMPK/marker.tif
- 6/P-AMPK/merged 1S.tif
- 6/P-AMPK/merged 3S.tif
- 6/P-AMPK/P-AMPK 1S.tif
- 6/P-AMPK/P-AMPK 3S.tif
- 6/PGC1A/
- 6/PGC1A/marker.Tif
- 6/PGC1A/merged 1s.Tif
- 6/PGC1A/merged 3s.Tif
- 6/PGC1A/PGC1A 1s.Tif
- 6/PGC1A/PGC1A 3s.Tif
- 6/SIRT1/
- 6/SIRT1/marker.Tif
- 6/SIRT1/merged 1s.Tif
- 6/SIRT1/merged 3s.Tif
- 6/SIRT1/SIRT1 1s.Tif
- 6/SIRT1/SIRT1 3s.Tif
- 药对1.xlsm
