# Supplementary material for: Identification of mitochondria-related key genes in type 2 diabetes mellitus and elucidation of the Zhimu-Huangbai herb Pair’s mechanism: an integrated approach of bioinformatics, machine learning, and experimental validation
Source: Front Cell Dev Biol. 2026 Mar 13;14:1763178. doi: 10.3389/fcell.2026.1763178 (PMC13021634; doi:10.3389/fcell.2026.1763178)
Supplement: Supplementary file 4 [file Table1.xlsx]

## Sheet: Chemical Constituents
No.	Compound	Molecular Formula	Ion Mode	RT/min	m/z Observed	m/z Calculated	Error/×10⁻⁶	MS²
1	Neochlorogenic acidᵇ	C₁₆H₁₈O₉	−	8.75	353.086	353.088	-4.9	191.0553,179.0343
2	Iriflophenone-3-C-D-lucopyranosideᵃ	C₁₉H₂₀O₁₀	−	14.9	407.097	407.098	-3.9	287.0547,317.0651
3	Chlorogenic acidᵇ	C₁₆H₁₈O₉	−	15.69	353.086	353.088	-4.8	191.0553,179.0343
4	A₁ᵇ	C₁₈H₁₉NO₃	+	15.69	298.143	298.144	-2.1	283.1196
5	Neomangiferin ᵃ*	C₂₅H₂₈O₁₆	−	16.64	583.128	583.13	-4	493.0968,463.0863,565.1175,421.0759,331.0443,301.0339
6	Isoliensinine ᵇ	C₁₉H₂₃NO₃	+	16.71	314.174	314.175	-2.4	269.1166,175.0748,299.1507
7	3-O-Feruloylquinic acidᵇ*	C₁₇H₂₀O₉	−	17.28	367.102	367.103	-4.4	173.0450,193.0500,134.0370
8	Cryptochlorogenic acidᵇ	C₁₆H₁₈O₉	−	18.07	353.086	353.088	-4.8	191.0553,179.0343,173.0449
9	Oxomagnoflorineᵇ**	C₂₀H₂₁NO₅	+	18.77	356.149	356.149	-2.2	266.9987,285.1115,311.0908
10	Oxophellodendrine ᵇ**	C₂₀H₂₁NO₅	+	19.88	356.149	356.149	-2.2	206.0806
11	Phellodendrine ᵇ*	C₂₀H₂₃NO₄	+	21.52	342.169	342.17	-2.3	192.1014
12	Monocinnamoylquinic acidᵇ	C₁₆H₁₈O₈	−	23.85	337.091	337.093	-4.6	191.0554
13	N-Methylhigenamine-7-O-glucopyranosideᵇ	C₂₃H₂₉NO₈	−	24.6	446.18	446.182	-4.2	284.1277
14	Magnoflorine ᵇ*	C₂₀H₂₃NO₄	+	25.85	342.17	342.17	-1.4	297.1116,265.0856,311.1273
15	Mangiferin ᵃ*	C₁₉H₁₈O₁₁	−	26.07	421.076	421.078	-3.8	331.0442,403.0655,301.0338
16	Isomangiferin ᵃ	C₁₉H₁₈O₁₁	−	28.18	421.076	421.078	-4	301.0338,331.0442,403.0655
17	Zimoside Aᵃ	C₂₀H₂₂O₁₀	+	28.15	445.109	445.111	-2.7
18	4-O-Feruloylquinic acidᵇ	C₁₇H₂₀O₉	−	29.37	367.102	367.103	-4.5	173.0450,193.0500,191.0555
19	5-O-Feruloylquinic acidᵇ	C₁₇H₂₀O₉	−	30.05	367.102	367.103	-4.4	173.0450,193.0500,191.0555
20	Oblongine ᵇ	C₁₉H₂₃NO₃	+	31.25	314.175	314.175	-1.6	269.1166,271.1322
21	Menisperine ᵇ	C₂₁H₂₅NO₄	+	35.72	356.185	356.186	-2.6	311.1270,279.1009
22	Irigenin ᵃ	C₁₃H₁₀O₅	−	36.43	245.044	245.046	-4.1	151.0032
23	N-Methylcorydaldine ᵇ	C₂₁H₂₅NO₄	−	37.89	356.185	356.186	-4.5	311.1270,279.1009
24	Armepavine ᵇ	C₂₀H₂₅NO₃	+	39.89	328.19	328.191	-2.3	283.1322
25	Oxopalmatine ᵇ	C₂₁H₂₁NO₅	+	41.43	368.149	368.149	-2.1	353.1252,324.1224
26	Dasycarpamin ᵇ	C₁₇H₂₁NO₄	+	42.13	304.154	304.154	-2.2	286.1430,232.0962
27	Xᵇ	C₂₆H₃₄O₁₁	−	44.77	521.201	521.203	-3.9	329.1378,359.1483
28	Norberberine ᵇ	C₁₉H₁₇NO₄	+	46.84	324.122	324.123	-2	309.0987,280.0961
29	Oxoberberine ᵇ	C₂₀H₁₇NO₅	+	47.65	352.117	352.118	-2.8	337.0937,308.0912
30	N-Methyltetrahydropalmatine ᵇ	C₂₁H₂₃NO₅	+	50.27	370.164	370.165	-2.6	293.0800,325.1061
31	Tetrahydropalmatine ᵇ*	C₂₁H₂₅NO₄	+	51.65	356.185	356.186	-2.3	165.0910,192.1019
32	Columbamine ᵇ	C₂₀H₁₉NO₄	+	51.99	338.138	338.139	-1.9	323.1144,294.1118
33	Berberrubine ᵇ	C₁₉H₁₅NO₄	+	51.99	322.107	322.107	-1.7	307.0832
34	Jatrorrhizine ᵇ*	C₂₀H₁₉NO₄	+	52.47	338.138	338.139	-2.3	323.1145,294.1118
35	Timosaponin Nᵃ*	C₄₅H₇₆O₂₀	−	53.56	935.481	935.486	-4.9	773.4293,611.3777
36	Timosaponin E₁ᵃ	C₄₅H₇₆O₂₀	−	55.43	935.482	935.486	-3.7	773.4293,611.3777
37	Berberine ᵇ*	C₂₀H₁₇NO₄	+	55.61	336.122	336.123	-3.2	321.0988,292.0962
38	Palmatine ᵇ*	C₂₁H₂₁NO₄	+	57.08	352.154	352.154	-2.1	337.0937,308.0912
39	Timosaponin BII ᵃ*	C₄₅H₇₆O₁₉	−	58	919.486	919.491	-4.8	757.4348,595.3829
40	Rutaevin ᵇ	C₂₆H₃₀O₉	−	58.43	485.18	485.182	-3.5	441.1907,345.1689
41	Timosaponin Dᵃ	C₄₅H₇₄O₁₉	−	60.84	917.471	917.475	-4.3	755.4185,593.3668
42	Epiberberine ᵇ	C₂₀H₁₇NO₄	+	62.02	336.122	336.123	-1.9	321.0988,292.0962
43	2'-O-Methylisoliquiritigenin ᵃ	C₁₆H₁₄O₄	−	62.25	269.081	269.082	-4.5	254.0573,237.0546,145.0291
44	Obacunone ᵇ	C₂₆H₃₂O₈	−	63.04	471.201	471.202	-3.7	325.1792,307.6189
45	Skimmianine ᵇ	C₁₄H₁₃NO₄	+	64.47	260.091	260.092	-2.5	245.0677,227.0571
46	γ-Fagarine ᵇ	C₁₃H₁₁NO₃	+	65.75	230.081	230.081	-2.6	215.0571
47	Timosaponin Cᵃ*	C₄₅H₇₄O₁₈	−	65.92	901.476	901.48	-4.3	739.4235
48	1,3-Di-p-hydroxyphenyl-4-penten-1-one ᵃ	C₁₇H₁₆O₃	−	69.16	267.101	267.103	-4.6	135.0448
49	Timosaponin Gᵃ	C₃₉H₆₄O₁₄	−	73.81	755.419	755.422	-4.4	593.3668
50	Broussonetine Aᵃ	C₁₆H₁₈O₃	−	74.82	257.117	257.118	-4.4	122.0371,135.0448
51	Timosaponin AII ᵃ	C₃₉H₆₄O₁₄	−	76.55	755.42	755.422	-3	593.3665
52	Oxojatrorrhizine ᵇ**	C₂₀H₁₇NO₅	+	77.3	352.117	352.118	-2.4	337.1301,322.0693
53	Nyasol ᵃ	C₁₇H₁₆O₂	−	77.87	251.107	251.108	-4.4	157.065,236.0838
54	Phellodendronone ᵇ	C₂₆H₃₀O₇	+	81.85	455.205	455.206	-3.7	437.1945,409.1996,436.3350
55	Timosaponin AIII ᵃ*	C₃₉H₆₄O₁₃	−	83.02	739.425	739.422	-3.5	577.3719
Note: ᵃ Constituents originated from Zhimu; ᵇ Constituents originated from Huangbai; * Identified by comparison with reference standards; ** Reported in this herb pair for the first time
A₁: 3,4-dihydro-1-[(4-hydroxyphenyl)methyl]-7-methoxy-2-methyl-8-isoquinolinol
X: (+/−) 8-(4-hydroxy-3-methoxyphenyl)-6,7-bis(hydroxymethyl)-3-methoxy-5,6,7,8-tetrahydro-2-naphthalenyl-β-D-glucopyranoside
